# Supplementary material for: Diverse Coordination Chemistry of the Whole Series Rare-Earth L-Lactates: Synthetic Features, Crystal Structure, and Application in Chemical Solution Deposition of Ln2O3 Thin Films
Source: Molecules. 2023 Aug 5;28(15):5896. doi: 10.3390/molecules28155896 (PMC10421212; doi:10.3390/molecules28155896)
Supplement: Supplementary file 1 [file molecules-28-05896-s001.zip]

Archive with 1 entries (1 files):
- molecules-2507762-supplementary.pdf
